# Supplementary material for: The role of health literacy in the association between academic performance and substance use
Source: Eur J Public Health. 2022 Jan 5;32(2):182–7. doi: 10.1093/eurpub/ckab213 (PMC8975541; doi:10.1093/eurpub/ckab213)
Supplement: ckab213_Supplementary_Data [file ckab213_supplementary_data.zip]

Archive with 3 entries (2 files):
- ckab213-suppl_data/
- ckab213-suppl_data/ejph-2021-06-om-0758-File003.pdf
- ckab213-suppl_data/ejph-2021-06-om-0758-File004.pdf
